# Supplementary material for: Mycobacterial HelD connects RNA polymerase recycling with transcription initiation
Source: Nat Commun. 2024 Oct 9;15:8740. doi: 10.1038/s41467-024-52891-5 (PMC11464796; doi:10.1038/s41467-024-52891-5)
Supplement: Supplementary file 9 — Source Data [file 41467_2024_52891_MOESM9_ESM.xlsx]

## Sheet: Figure 1a
	Figure 1a:	Silver-stained gel of HelD-FLAG (LK_2651) pull-down from exponential (EXP) and stationary (STA) phase of growth
		The parts of the gel inside the red dotted rectangles were used for Figure 1a in the manuscirpt.

## Sheet: Figure 1b Exponential Phase
Figure 1b: The table lists proteins pulled down with HelD-FLAG from the lysate generated from strain (LK_2651) compared to no-tag strain (LK_2980) in exponential phase of growth as identified by mass spectrometry
The mass spectrometry data are deposited to the PRIDE repository with the dataset identifier PXD046632
Uniprot No.	Protein Name	(-log10 p value)	Fold Change (enrichment)
P60281	DNA-directed RNA polymerase subunit beta OS	3.50361	11.7433
A0QUE0	DNA helicase OS	2.08852	11.669
A0QW02	RNA polymerase sigma factor SigA OS	5.49059	11.527
A0QS66	DNA-directed RNA polymerase subunit beta OS	3.72671	11.3416
A0QSL8	DNA-directed RNA polymerase subunit alpha OS	3.76682	10.0285
A0QZ11	RNA polymerase-binding protein RbpA OS	3.52823	8.5578
A0QWT1	DNA-directed RNA polymerase subunit omega OS	2.77795	7.99123
A0QVZ5	RNA polymerase sigma factor OS	3.00832	5.79804
A0QTP7	Transcriptional regulator WhiB OS	2.31861	5.10343
A0R7G3	Uncharacterized protein OS	2.82331	4.62999
Q3L885	Polyketide synthase OS	0.753279	3.28878
A0QPX3	Sulfonate binding protein OS	1.56846	2.90506
A0QYW4	UvrABC system protein A OS	1.13174	2.90425
A0QXA3	Pyruvate kinase OS	2.8449	2.82175
A0QRB4	Hexapeptide transferase family protein OS	1.0012	2.66555
A0R618	Acyl-CoA synthase OS	2.10524	2.66298
A0QS98	Elongation factor Tu OS	0.941466	2.65377
A0QWT3	S-adenosylmethionine synthase OS	1.19791	2.646
A0R0B3	Meromycolate extension acyl carrier protein OS	0.626601	2.55794
A0R617	Polyketide synthase OS	1.88451	2.45123
A0QWS5	Carbamoyl-phosphate synthase large chain OS	1.45742	2.44505
A0QX46	Isoleucine--tRNA ligase OS	1.23406	2.36173
A0QW06	Uncharacterized protein OS	0.521079	2.28957
A0R0B4	3-oxoacyl-[acyl-carrier-protein] synthase 1 OS	1.3955	2.27154
A0R5M3	Alcohol dehydrogenase, iron-containing OS	1.3108	2.22211
A0R5N8	Aspartokinase OS	2.61656	2.22017
A0QUX8	Ketol-acid reductoisomerase (NADP(+)) OS	1.8266	2.21833
A0QSD7	30S ribosomal protein S3 OS	1.02682	2.19692
A0QVQ3	30S ribosomal protein S15 OS	0.578788	2.1879
A0R696	Glycine/D-amino acid oxidase OS	1.05194	2.05997
A0QSL0	Thioredoxin reductase OS	2.94473	2.0099
A0QSP8	50S ribosomal protein L13 OS	1.30756	1.98154
A0QU53	Putative acyl-CoA dehydrogenase OS	1.29853	1.86952
A0QQC8	Chaperone protein DnaK OS	0.869915	1.84393
A0QNJ7	CbiA domain-containing protein OS	0.920818	1.81844
A0QWV9	Probable cell division protein WhiA OS	2.22464	1.80596
Q59560	Protein RecA OS	0.916254	1.80202
A0R607	Decaprenylphosphoryl-beta-D-ribose oxidase OS	1.83688	1.68623
A0QSD0	30S ribosomal protein S10 OS	1.28933	1.65676
A0QV12	Putative serine-threonine protein kinase OS	1.713	1.64544
A0QXC0	Branched-chain amino acid ABC transporter substrate-binding protein OS	1.04487	1.63308
A0R218	Transcription termination factor Rho OS	1.06827	1.58698
A0QQU5	60 kDa chaperonin 1 OS	0.804462	1.54163
A0QVX3	Glutamate binding protein OS	0.693878	1.50935
A0QPG6	Rmt3 protein OS	0.464897	1.50287
A0QSU5	FAD dependent oxidoreductase OS	1.15135	1.43805
A0QSG6	30S ribosomal protein S5 OS	1.20048	1.41907
A0QSS4	60 kDa chaperonin 2 OS	0.927654	1.38207
A0R1V9	Alkyl hydroperoxide reductase C OS	0.389078	1.29943
A0R200	ATP synthase subunit beta OS	0.390849	1.29604
A0QSM0	tRNA pseudouridine synthase A OS	0.130338	1.28991
A0R057	Cytochrome c oxidase subunit 2 OS	1.25498	1.26076
A0QRJ6	Glycerol-3-phosphate dehydrogenase [NAD(P)+] OS	0.483018	1.2587
A0QYD6	NADH dehydrogenase OS	0.72203	1.25811
A4ZHR8	Adenosylhomocysteinase OS	1.14458	1.24629
A0QRA8	Methyltransferase, UbiE/COQ5 family protein OS	1.5626	1.11635
Q3L891	Linear gramicidin synthetase subunit D OS	0.207421	1.09312
A0R5H1	Transcriptional regulator, Crp/Fnr family protein OS	0.650374	1.09159
A0R072	Dihydrolipoamide acetyltransferase component of pyruvate dehydrogenase complex OS	0.497321	1.0552
A0R665	FAD-containing monooxygenase EthA OS	0.424963	1.03142
A0QUY2	D-3-phosphoglycerate dehydrogenase OS	1.68641	1.01439
A0R730	Glycerol-3-phosphate dehydrogenase OS	0.568689	0.981233
A0R729	Glycerol kinase OS	1.28858	0.97908
A0QPX5	Uncharacterized protein OS	0.181451	0.94634
A0R204	ATP synthase subunit b OS	0.431042	0.930719
A0QZY9	Dihydroorotate dehydrogenase (quinone) OS	0.441778	0.880723
A0R5R4	FAD binding domain protein OS	0.744585	0.875411
A0QRU9	Uncharacterized protein OS	0.173515	0.868458
A0QZ12	Polyprenol monophosphomannose synthase OS	0.55249	0.853407
A0QSB9	FMN-dependent dehydrogenase OS	0.710838	0.850447
A0QST8	Redox-responsive transcriptional regulator WhiB3 OS	0.228473	0.811617
A0QTE1	Acetyl-/propionyl-coenzyme A carboxylase alpha chain OS	0.662308	0.810057
A0QPE7	Oxidoreductase, short chain dehydrogenase/reductase family protein OS	1.27291	0.787168
A0QX24	ATPase, MoxR family protein OS	0.404061	0.761241
A0QSH0	Signal peptide peptidase SppA, 67K type OS	0.516674	0.750196
A0QTP8	Diacylglycerol kinase, catalytic region OS	0.384768	0.746761
A0R203	ATP synthase subunit b-delta OS	0.415777	0.745646
A0R3D1	Retinol dehydrogenase 13 OS	0.281601	0.736034
A0QSZ3	Isocitrate dehydrogenase [NADP] OS	1.2718	0.724759
A0QU54	Putative acyl-CoA dehydrogenase OS	0.526547	0.669687
A0R0B0	Pyruvate dehydrogenase E1 component OS	0.0505681	0.623073
A0QR89	Geranylgeranyl reductase OS	0.516752	0.613674
A0QPG3	Macrocin-O-methyltransferase OS	0.341535	0.583997
A0QYL7	3-alpha-hydroxysteroid dehydrogenase OS	0.189649	0.573281
A0QWV0	Riboflavin biosynthesis protein RibBA OS	0.0527555	0.563938
A0QZX9	Short chain dehydrogenase OS	0.223202	0.547212
A0R4D8	Phosphoribosylformylglycinamidine cyclo-ligase OS	0.774213	0.509015
A0R196	ATP-dependent Clp protease ATP-binding subunit ClpX OS	0.365873	0.482583
A0QQ65	Extracellular solute-binding protein, family protein 5, putative OS	0.191234	0.480832
A0QR91	Monooxygenase OS	0.416706	0.444002
A0QVD9	Uridylate kinase OS	0.0840628	0.41333
A0QQN1	Membrane protein OS	0.34537	0.400433
A0QYH8	Oxidoreductase OS	0.260396	0.391811
A0R574	ATP-dependent Clp protease ATP-binding subunit ClpC1 OS	0.298563	0.368272
A0QSL6	30S ribosomal protein S11 OS	0.0817447	0.3671
A0QZ37	DUF4333 domain-containing protein OS	0.22568	0.36028
A0QR34	Phosphoglycerate mutase family protein OS	0.137234	0.338851
A0R628	Galactofuranosyltransferase GlfT2 OS	0.205941	0.334084
A0R202	ATP synthase subunit alpha OS	0.27303	0.321793
A0R1C3	ABC-transporter protein, ATP binding component OS	0.13112	0.296445
A0R0W7	Sulfate-binding protein OS	0.634065	0.279047
A0R2B1	Multifunctional 2-oxoglutarate metabolism enzyme OS	0.193967	0.278907
A0QR74	Short chain dehydrogenase OS	0.0647965	0.277744
A0R2B5	Short chain alcohol dehydrogenase OS	0.141451	0.267168
A0QSL7	30S ribosomal protein S4 OS	0.056357	0.240376
Q3I5Q7	HBHA-like protein OS	0.106594	0.23512
A0QPG2	Rmt2 protein OS	0.0643124	0.229364
A0R588	ATP-dependent zinc metalloprotease FtsH OS	0.165844	0.223221
A0QVB8	30S ribosomal protein S2 OS	0.100552	0.185914
A0QSD1	50S ribosomal protein L3 OS	0.021624	0.14897
A0QV20	Ribonuclease 3 OS	0.0142228	0.124938
A0QZ42	Pup--protein ligase OS	0.0417209	0.0936305
A0QNN8	NAD(P) transhydrogenase, alpha subunit OS	0.0618598	0.0810038
A0QPE8	3-ketoacyl-CoA thiolase OS	0.0493436	0.0755208
A0QQS6	Phosphatidylserine decarboxylase proenzyme OS	0.0191511	0.0620743
A0QS45	50S ribosomal protein L11 OS	0.00775377	0.0565446
A0QRW8	Deacetylase sirtuin-type domain-containing protein OS	0.0142776	0.0222276
A0R1H7	Fatty acid synthase OS	0.00195575	0.0110677
A0QT07	Succinate dehydrogenase, iron-sulfur protein OS	0.00295977	0.00797399
A0QNF5	Cell wall synthesis protein CwsA	0.00228686	0.00594393
A0R3C5	Transcription-repair-coupling factor OS	0.000926601	-0.00549189
A0QXB0	ABC-type amino acid transport system, secreted component OS	0.044448	-0.0335153
A0QYY6	30S ribosomal protein S1 OS	0.0163387	-0.0483023
A0QWS4	Carbamoyl-phosphate synthase small chain OS	0.0153621	-0.0508175
A0QQX0	4-carboxymuconolactone decarboxylase domain protein OS	0.0256062	-0.0761728
A0QZ54	Proteasome-associated ATPase OS	0.103535	-0.121479
A0R610	Decaprenylphosphoryl-2-keto-beta-D-erythro-pentose reductase OS	0.0684782	-0.149871
A0QP27	Membrane protein, MmpL family protein OS	0.341891	-0.188693
A0QNM4	Peroxisomal hydratase-dehydrogenase-epimerase OS	0.0633466	-0.206579
A0QPV3	Short chain dehydrogenase OS	0.0988195	-0.210134
A0R0B6	Propionyl-CoA carboxylase beta chain OS	0.0648893	-0.242734
A0QS46	50S ribosomal protein L1 OS	0.0480874	-0.24334
A0QSD8	50S ribosomal protein L16 OS	0.189404	-0.255999
A0QQJ4	F420-dependent glucose-6-phosphate dehydrogenase OS	0.0687608	-0.26409
A0R051	Ubiquinol-cytochrome c reductase iron-sulfur subunit OS	0.100515	-0.27832
A0QSG3	30S ribosomal protein S8 OS	0.156348	-0.337084
A0QVU2	35 kDa protein OS	0.260714	-0.34471
A0R6D7	Acyl-CoA dehydrogenase domain protein OS	0.178865	-0.349819
A0QP93	Uncharacterized protein OS	0.153336	-0.388716
A0R006	Cell wall synthesis protein Wag31 OS	0.0817095	-0.393391
A0R627	Putative decaprenylphosphoryl-5-phosphoribose phosphatase	0.183884	-0.463914
A0QS97	30S ribosomal protein S7 OS	0.115953	-0.466327
A0R4L1	DNA-binding response regulator PhoP OS	0.213887	-0.540984
A0QVY4	Uncharacterized protein OS	0.0737897	-0.570139
A0R4C9	Putative thiosulfate sulfurtransferase OS	0.198208	-0.574238
A0QSG1	50S ribosomal protein L5 OS	0.194859	-0.576048
A0QWT2	Coenzyme A biosynthesis bifunctional protein CoaBC OS	0.0919327	-0.626905
A0QS62	50S ribosomal protein L10 OS	0.126616	-0.684228
A0QS64	ABC transporter, ATP-binding protein OS	0.22607	-0.763848
A0QPG4	Gtf1 OS	0.227368	-0.764617
O68956	Glutamine--fructose-6-phosphate aminotransferase [isomerizing] OS	0.177042	-0.794671
A0R2D2	Trypsin OS	0.224569	-0.800637
A0QTQ4	Phosphoglycerate mutase family protein OS	0.407669	-0.801942
A0QSL9	50S ribosomal protein L17 OS	0.195525	-0.812951
A0R052	Ubiquinol-cytochrome c reductase cytochrome b subunit OS	0.721814	-0.837736
A0QR40	Uncharacterized protein OS	0.483157	-0.887972
A0QSD6	50S ribosomal protein L22 OS	0.324032	-0.917344
A0QYU6	50S ribosomal protein L20 OS	0.160525	-0.937302
A0QSG4	50S ribosomal protein L6 OS	0.127139	-0.939227
A0R2D0	Iron-sulfur cluster carrier protein OS	0.463595	-0.965929
A0QSP9	30S ribosomal protein S9 OS	0.137143	-0.973434
A0QT08	Succinate dehydrogenase flavoprotein subunit OS	0.491369	-1.00191
A0QWT6	Lipoprotein OS	0.414047	-1.09653
A0QSG7	50S ribosomal protein L30 OS	0.136681	-1.10024
Q9ZHC5	DNA-binding protein HU homolog OS	0.283028	-1.20667
A0QSL5	30S ribosomal protein S13 OS	0.211197	-1.26293
A0QSG0	50S ribosomal protein L24 OS	0.282025	-1.27916
A0R7F6	50S ribosomal protein L9 OS	0.314849	-1.33772
A0R151	50S ribosomal protein L21 OS	0.224394	-1.37329
A0QSD4	50S ribosomal protein L2 OS	1.30681	-1.39802
A0QSD2	50S ribosomal protein L4 OS	0.312609	-1.42296
A0QSE0	30S ribosomal protein S17 OS	0.380419	-1.42436
A0QV38	UPF0109 protein MSMEG	0.284467	-1.44824
A0QSG5	50S ribosomal protein L18 OS	0.407676	-1.46027
A0QS63	50S ribosomal protein L7/L12 OS	0.319599	-1.50552
A0R2Y1	Beta-ketoadipyl CoA thiolase OS	0.123965	-1.52192
A0QS39	50S ribosomal protein L33 1 OS	0.309128	-1.56467
A0QSD5	30S ribosomal protein S19 OS	0.38957	-1.65537
A0QSG8	50S ribosomal protein L15 OS	0.666126	-1.70247
A0R1B5	Uncharacterized protein MSMEG	0.36072	-1.76166
A0R3D2	50S ribosomal protein L25 OS	0.449982	-1.82192
A0QV42	50S ribosomal protein L19 OS	0.561984	-1.96314
A0R4G8	Probable M18 family aminopeptidase 2 OS	0.266161	-2.01255
A0QQQ1	Superoxide dismutase [Cu-Zn] OS	0.677952	-2.0589
A0QSF9	50S ribosomal protein L14 OS	0.930737	-2.15632
A0R7J6	R3H domain-containing protein OS	0.492295	-2.21216
A0R5I5	Cysteine synthase/cystathionine beta-synthase family protein OS	0.496331	-2.35702
A0QSD9	50S ribosomal protein L29 OS	0.472345	-2.68114
A0R076	Integral membrane protein OS	2.33979	-2.9831
A0QSD3	50S ribosomal protein L23 OS	0.70749	-3.03819
A0QRB8	Putative Lsr2 protein OS	1.27844	-3.1983
A0QV37	30S ribosomal protein S16 OS	1.22664	-3.50289
A0R150	50S ribosomal protein L27 OS	1.53838	-5.02425

## Sheet: Figure 1b Stationary Phase
Figure 1b: The table lists proteins pulled down with HelD-FLAG from the lysate generated from strain (LK_2651) compared to no-tag strain (LK_2980) in stationary phase of growth as identified by mass spectrometry
The mass spectrometry data are deposited to the PRIDE repository with the dataset identifier PXD046632
Uniprot No.	Protein Name	(-log10 p value)	Fold Change (enrichment)
P60281	DNA-directed RNA polymerase subunit beta OS	5.0367	14.2142
A0QUE0	DNA helicase OS	4.19534	13.9742
A0QS66	DNA-directed RNA polymerase subunit beta OS	4.00622	13.8115
A0QW02	RNA polymerase sigma factor SigA OS	4.80781	12.5669
A0QSL8	DNA-directed RNA polymerase subunit alpha OS	3.3663	11.8223
A0QZ11	RNA polymerase-binding protein RbpA OS	3.5625	9.8523
A0QVZ5	RNA polymerase sigma factor OS	4.44597	8.51166
A0QWT1	DNA-directed RNA polymerase subunit omega OS	3.27301	7.3566
A0QS98	Elongation factor Tu OS	2.49279	4.58445
A0QQU5	60 kDa chaperonin 1 OS	2.60428	4.11793
A0QYW4	UvrABC system protein A OS	1.03215	4.07694
A0R0B0	Pyruvate dehydrogenase E1 component OS	0.678596	3.67041
A0R729	Glycerol kinase OS	1.15855	3.63507
A0QXL6	Nitrilase/cyanide hydratase and apolipoprotein N-acyltransferase OS	0.699905	3.3418
A0QWT3	S-adenosylmethionine synthase OS	2.01688	3.32012
A0QRU9	Uncharacterized protein OS	1.87457	3.30064
A0QSG6	30S ribosomal protein S5 OS	2.17424	3.15842
A0QR89	Geranylgeranyl reductase OS	0.921976	2.8297
A0R730	Glycerol-3-phosphate dehydrogenase OS	1.89855	2.74292
A0QWV9	Probable cell division protein WhiA OS	1.64761	2.7124
A0QQ65	Extracellular solute-binding protein. family protein 5. putative OS	0.907313	2.62707
A0QQC8	Chaperone protein DnaK OS	2.26113	2.59735
A0QWV0	Riboflavin biosynthesis protein RibBA OS	0.527364	2.42521
A0QSD7	30S ribosomal protein S3 OS	1.3056	2.31229
A0R057	Cytochrome c oxidase subunit 2 OS	1.44886	2.26068
A4ZHR8	Adenosylhomocysteinase OS	1.23638	2.18607
A0QX24	ATPase. MoxR family protein OS	1.17144	2.1787
A0R203	ATP synthase subunit b-delta OS	0.835001	2.17569
A0R200	ATP synthase subunit beta OS	0.65009	2.06958
A0QZZ9	Secreted protein OS	0.742723	1.9712
A0QNJ7	CbiA domain-containing protein OS	1.38136	1.97083
A0R072	Dihydrolipoamide acetyltransferase component of pyruvate dehydrogenase complex OS	1.83193	1.95568
A0QXC0	Branched-chain amino acid ABC transporter substrate-binding protein OS	2.15426	1.94585
A0QX46	Isoleucine--tRNA ligase OS	3.034	1.84685
A0R696	Glycine/D-amino acid oxidase OS	0.982934	1.77628
A0QVU2	35 kDa protein OS	0.922628	1.77291
A0QW06	Uncharacterized protein OS	0.533909	1.75454
A0QZZ8	Integral membrane protein OS	1.09608	1.66225
A0QQV5	HD domain protein OS	1.09852	1.64449
A0R052	Ubiquinol-cytochrome c reductase cytochrome b subunit OS	0.64357	1.64327
A0R006	Cell wall synthesis protein Wag31 OS	1.34745	1.58942
A0R1H7	Fatty acid synthase OS	0.528733	1.58662
A0QRW8	Deacetylase sirtuin-type domain-containing protein OS	1.99775	1.54866
A0QQN1	Membrane protein OS	0.794126	1.43503
A0QPX3	Sulfonate binding protein OS	0.235201	1.42282
A0QRJ6	Glycerol-3-phosphate dehydrogenase [NAD(P)+] OS	0.431504	1.39351
A0QRB4	Hexapeptide transferase family protein OS	0.837792	1.33129
A0QX32	Band 7 protein OS	0.867938	1.30492
A0QVY4	Uncharacterized protein OS	0.267396	1.27332
A0R202	ATP synthase subunit alpha OS	0.698525	1.24174
A0R588	ATP-dependent zinc metalloprotease FtsH OS	0.752353	1.23235
A0R3S7	Non-homologous end joining protein Ku OS	0.187587	1.15468
A0QSZ3	Isocitrate dehydrogenase [NADP] OS	0.678443	1.14518
A0QWJ1	Preprotein translocase. YajC subunit OS	0.256532	1.14268
A0R0B3	Meromycolate extension acyl carrier protein OS	0.382059	1.11813
A0QSG0	50S ribosomal protein L24 OS	0.229417	1.10764
A0QT50	ABC transporter periplasmic-binding protein YtfQ OS	0.473448	1.02265
A0QTU8	Propane 2-monooxygenase. hydroxylase component large subunit OS	0.455651	0.974404
A0QPE8	3-ketoacyl-CoA thiolase OS	0.729538	0.961036
A0QTE1	Acetyl-/propionyl-coenzyme A carboxylase alpha chain OS	1.06661	0.905682
A0QP93	Uncharacterized protein OS	1.21857	0.889201
A0QTU7	Propane 2-monooxygenase operon transcriptional activator MimR OS	0.637336	0.853484
A0QPG3	Macrocin-O-methyltransferase OS	0.600886	0.830783
A0R0B4	3-oxoacyl-[acyl-carrier-protein] synthase 1 OS	0.154566	0.75991
A0QVX3	Glutamate binding protein OS	0.860535	0.757419
A0QSD4	50S ribosomal protein L2 OS	0.150136	0.746708
A0R610	Decaprenylphosphoryl-2-keto-beta-D-erythro-pentose reductase OS	0.599637	0.733832
A0R051	Ubiquinol-cytochrome c reductase iron-sulfur subunit OS	0.371741	0.676587
A0QNN8	NAD(P) transhydrogenase. alpha subunit OS	0.31971	0.627758
A0QZ37	DUF4333 domain-containing protein OS	0.270095	0.604399
A0QT70	Glycerol-3-phosphate dehydrogenase OS	0.261853	0.569789
A0QR91	Monooxygenase OS	0.198569	0.56764
A0QSM0	tRNA pseudouridine synthase A OS	0.224433	0.564545
A0R0W7	Sulfate-binding protein OS	0.319291	0.558242
P0CH00	Ribonucleoside-diphosphate reductase subunit alpha 2 OS	0.252	0.540816
A0R628	Galactofuranosyltransferase GlfT2 OS	0.244673	0.535171
A0R607	Decaprenylphosphoryl-beta-D-ribose oxidase OS	0.308135	0.525864
A0QV12	Putative serine-threonine protein kinase OS	0.154263	0.424547
A0QVR8	Hydrolase OS	0.0974666	0.399486
A0QXC8	DoxX subfamily protein. putative OS	0.196905	0.393628
A0R204	ATP synthase subunit b OS	0.0773294	0.347332
A0QZX9	Short chain dehydrogenase OS	0.143103	0.315645
A0QS46	50S ribosomal protein L1 OS	0.0904231	0.308323
A0QYQ9	NAD kinase OS	0.0742295	0.287817
A0QT07	Succinate dehydrogenase. iron-sulfur protein OS	0.0919018	0.246992
A0R3B8	Enolase OS	0.0709945	0.158069
A0QXA3	Pyruvate kinase OS	0.0299233	0.154917
A0QYY6	30S ribosomal protein S1 OS	0.00991379	0.0395699
A0R2Y1	Beta-ketoadipyl CoA thiolase OS	0.00238774	-0.0191434
A0QXB0	ABC-type amino acid transport system. secreted component OS	0.0531491	-0.0830574
A0QYD6	NADH dehydrogenase OS	0.0260074	-0.102142
A0QPE7	Oxidoreductase. short chain dehydrogenase/reductase family protein OS	0.0270587	-0.112972
A0QYF6	VWFA domain-containing protein OS	0.0830152	-0.195841
A0QNF5	Cell wall synthesis protein CwsA OS	0.114092	-0.257779
A0R0R8	Putative conserved transmembrane protein OS	0.0781783	-0.287004
A0QNE2	DUF3566 domain-containing protein OS	0.147981	-0.497297
A0QU12	Monooxygenase. flavin-binding family protein OS	0.160153	-0.540103
A0R3D2	50S ribosomal protein L25 OS	0.347364	-0.676267
A0R4L2	Uncharacterized protein OS	0.33248	-0.679484
A0QPX5	Uncharacterized protein OS	0.684295	-0.710542
A0QT08	Succinate dehydrogenase flavoprotein subunit OS	0.475371	-0.855291
A0QQX0	4-carboxymuconolactone decarboxylase domain protein OS	0.442169	-0.9034
A0QTQ4	Phosphoglycerate mutase family protein OS	0.400434	-1.09573
A0QS45	50S ribosomal protein L11 OS	0.204722	-1.12598
A0R5R4	FAD binding domain protein OS	0.267057	-1.23743
A0QR40	Uncharacterized protein OS	1.9351	-1.35374
A0QYK0	Uncharacterized protein OS	0.311177	-1.45483
A0QP27	Membrane protein. MmpL family protein OS	0.368255	-1.53135
A0QSU5	FAD dependent oxidoreductase OS	0.651279	-1.92255
A0R5I5	Cysteine synthase/cystathionine beta-synthase family protein OS	0.412686	-2.33164

## Sheet: Figure 1c
	Proteins	Protein Enrcihment (Exponential Phase)	Protein Enrcihment (Stationary Phase)
	RNAP β	11.7433	14.2142
	RNAP β'	11.3416	13.8115
	HelD	11.669	13.9742
	σA	11.527	12.5669
	RbpA	8.5578	9.8523
	CarD	---	---
	Figure 1c: Enrichment of selected proteins in HelD pull-down (EXP and STA) related to the transcription machinery. Data from Fig. 1b were used to create the plot.

## Sheet: Figure 4a
	ATPase activity
		Individual values in %
	Proteins	Replica_1	Replica_2	Replica_3	Average-Blank [%]	Standard deviation in %
	RNAP core	-2.52972	-3.54161	-1.77081	-2.58333	0.877971
	RNAP holo (RNAP+ σA)	12.9016	10.1189	15.4313	12.6667	2.62599
	HelD *	105.742	107.007	87.2755	100	10.9154
	RNAP Core + HelD	478.371	525.171	408.55	465.167	57.998
	RNAP Holo + HelD	317.986	430.053	588.414	440.25	134.276
	RbpA	-2.02378	-0.252972	-1.26486	-1.16667	0.877971
	σA	-1.77081	-0.505945	6.07134	1.25	4.16083
	* Activity of free HelD was set as 100 %.
	Figure 4a: ATPase activities of free HelD and its complexes with RNAP

## Sheet: Figure 4b
	GTPase activity
		Individual values in %
	Proteins	Replica_1	Replica_2	Replica_3	Average-Blank [%]	Standard deviation in %
	RNAP core	9.19708	1.53285	11.4599	7.2381	5.09118
	RNAP holo (RNAP+ σA)	16.5693	9.78102	15.7664	13.7381	3.62976
	HelD *	98.7591	105.036	95.9854	100	4.53782
	Core + HelD	137.81	132.628	130.584	130.81	3.64519
	Holo + HelD	128.54	125.912	119.27	121.905	4.67534
	RbpA	-2.40876	-1.53285	-3.79562	-2.52381	1.11651
	σA	-1.89781	-1.60584	1.53285	-0.642857	1.86126
	* Activity of free HelD was set as 100 %.
	Figure 4b: GTPase activities of free HelD and its complexes with RNAP

## Sheet: Figure 4 d
						NTPs	Replica 1	Replica 2	Replica 3	Average	Standard deviation
						∅	0.255864	0.191448	0.0819989	0.132336	0.056856
						ATP *	1	1	1	1	0
						GTP	0.461224	0.416266	0.361479	0.337533	0.0781639
						CTP	-0.0887457	0.0650788	-0.00781323	-0.00703556	0.0316033
							* The amount of HelD released in the presence of ATP was set as 1.
		Figure 4d: Effect of ATP, GTP, or CTP on HelD release

## Sheet: Figure 4e
											Proteins		Replica 1	Replica 2	Replica 3	Average	Standard deviation
											WT-HelD	∅	0.0296872	0.00808671	0.00794928	0.0152411	0.0125109
												ATP	1	1	1	1	0
												N-ATP	0.294337	0.446037	0.457146	0.399173	0.0909606
												ATPγS	1.1239	1.40043	1.35779	1.29404	0.148881
											HelD_σA_INT	∅	-0.00638808	0.0591041	0.0800548	0.044257	0.0450935
												ATP	1.00419	1.14463	1.19502	1.11322	0.101235
												N-ATP	0.219976	0.354648	0.241075	0.2719	0.0724346
												ATPγS	1.21364	1.33249	1.38773	1.31129	0.0889575
											HelD_A-HYDRO	∅	-0.0361615	0.000891168	0.0573497	0.0073598	0.04709
												ATP	0.403024	0.349979	0.518817	0.42394	0.0863407
												N-ATP	0.00598005	0.0641954	0.121787	0.0639875	0.0579038
												ATPγS	0.459427	0.315833	0.330124	0.368462	0.0791021
											HelD_A-BIND	∅	-0.0158234	0.000820813	0.0322954	0.00576426	0.0244374
												ATP	-0.00330827	0.0811588	-0.0198568	0.0193312	0.0541798
												N-ATP	-0.0161417	0.105721	-0.019408	0.0233903	0.0713189
												ATPγS	0.00205009	-0.0154938	-0.0322718	-0.0152385	0.0171624
			Figure 4e: Effect of ATP analogues on WT and mutant HelD release
			The parts of the gel inside the red dotted rectangles were used for Figure 4e.

## Sheet: Figure 4f
						Protein Complex	Replica_1	Replica_2	Replica_3	Average	Standard deviation
						RNAP+HelD (∅)	0.345433	0.268073	0.662203	0.425236	0.12057
						RNAP+HelD (ATP)	0.881421	1.05835	1.40171	1.11383	0.152736
						RNAP+σA+HelD (∅)	0.521888	0.232165	0.403116	0.385723	0.084087
						RNAP+σA+HelD (ATP)	1.79201	1.32026	0.968393	1.36022	0.238595
						RNAP+RbpA+σA+HelD (∅)	0.461128	0.0367383	0.218892	0.23892	0.122919
						RNAP+RbpA+σA+HelD (ATP)	1	1	1	1	0
	Figure 4f: Release of HelD from three types of complexes with RNAP induced with 1 mM ATP.
	The parts of the gel inside the red dotted rectagnles were used for Figure 4f.

## Sheet: figure 4g
							Replica 1	Replica 2	Replica 3	Average	Standard deviation
						∅	1.63125e-05	0.164341	0.129362	0.0979063	0.0865605
						ATP	1	1	1	1	0
						CC	1.63125e-05	0.0368361	0.243642	0.0934981	0.131325
						CC+ATP	1.75891	2.44439	1.73442	1.97924	0.403015
						OC	0.516473	1.00713	0.735563	0.753054	0.245793
						OC+ATP	2.35464	2.82919	1.69225	2.29202	0.571051
	Figure 4g: Effect of two forms of DNA and/or ATP on HelD release.
	CC= closed complex us-fork promoter DNA. OC = open complex DNA with artificially opened transcription bubble.
	The part of the gel inside the red dotted rectangle was used for the Figure. The marker was elctronically cut and pasted on the left-hand side of the gel in Figure 4g.

[truncated: 8 more sheets: Figure 5a, Supplementary Figure 1, Supplementary Figure 14, Supplementary Figure 15, Supplementary Figure 17a,b, Supplementary Figure 18, Supplementary Figure 19a,b, Supplementary Figure 20]
